# Supplementary material for: Single‐cell deconstruction of post‐sepsis skeletal muscle and adipose tissue microenvironments
Source: J Cachexia Sarcopenia Muscle. 2020 Jul 8;11(5):1351–63. doi: 10.1002/jcsm.12596 (PMC7567136; doi:10.1002/jcsm.12596)
Supplement: Supplementary file 1 — Supporting Information S1 [file JCSM-11-1351-s001.xlsx]

## Sheet: Sheet0
Analysis	Upstream Regulator	Molecule Type	Predicted Activation State	Activation z-score	p-value of overlap	Target Molecules in Dataset
F_Dendritic_1D	5-fluorouracil	chemical drug		1.955	1.84e-17	ALDOA,EEF2,PKM,PSMB5,PSME2,RPL35A,RPL37,RPS13,RPS15A,THBS1
F_Macrophage_1D	5-fluorouracil	chemical drug		-1.093	7.26e-15	ALDOA,ATP5PB,CYCS,MAT2A,MCL1,PKM,PSMB5,PSME2,SQSTM1,THBS1
M_M1 mac_1D	5-fluorouracil	chemical drug		-0.359	1.43e-12	COX6B1,IL1B,PKM,PSME1,PSME2,RPL21,RPL35A,RPL7,RPS16,SAT1
F_T cell_1D	5-fluorouracil	chemical drug	Inhibited	-2.891	6.66e-11	ALDOA,CCT3,GSN,LDHA,PKM,PSMA6,PSMB5,PSME2,RPL35,SRM
F_Preadipocyte_1D	5-fluorouracil	chemical drug	Inhibited	-2.33	4.36e-10	CAPNS1,EEF1G,HSPE1,IL1B,MAT2A,OAZ1,RPL23,RPL5,RPL6,THBS1
F_NK cell_1D	5-fluorouracil	chemical drug	Inhibited	-2.345	6.12e-09	CYCS,GSN,HSP90AB1,IL1B,PKM,PSME1,PSME2,RPL35,SLC25A5,SNRPF
F_B cell_1D	5-fluorouracil	chemical drug	Inhibited	-2.63	9.66e-08	GSN,HSPA8,HSPE1,PKM,PSME2,RPL24,RPL35,SNRPF
F_T cell_1M	5-fluorouracil	chemical drug		0.909	1e-07	ALDOA,ANXA2,EEF1G,MAT2A,PKM,PSME2,RPL21,RPS29,SERPINB1,SERPINB6
F_Macrophage_1M	5-fluorouracil	chemical drug		-0.53	4.74e-05	ALDOA,EGR1,IL1B,MAT2A,PKM,PSME1,PSME2,SERPINB6,THBS1,TPI1
F_Preadipocyte_1M	5-fluorouracil	chemical drug		-1.837	0.000122	ANXA2,ATP5F1B,COL1A2,EGR1,GSN,HSPA8,MYC,SAT1,THBS1
F_Gamma delta T_1M	5-fluorouracil	chemical drug	Inhibited	-2.398	0.000161	EGR1,IL1B,MCL1,PKM,PSME1,PSME2,SAT1,SERPINB1,SERPINB6,SUB1
M_Endothelial_1M	5-fluorouracil	chemical drug		-1.982	0.000247	GSN,RPL35,RPL6,RPS15A
F_ASC_1D	5-fluorouracil	chemical drug		0.501	0.00077	ANXA2,COL1A2,FAS,FKBP1A,IL1B,MAT2A,OAZ1,PSME1,RHOB,SLC25A5
M_MSC_1D	5-fluorouracil	chemical drug		1.372	0.00146	ANXA2,CALU,CAPNS1,COL1A2,FKBP1A,SERPINB6
M_Endothelial_1D	5-fluorouracil	chemical drug		0.219	0.00589	CCND1,CDKN1A,EGR1,FAS,FKBP1A,MYC,PKM,PSME1,RPL35,RPS28
F_ASC_1M	5-fluorouracil	chemical drug		-0.811	0.0127	ANXA2,COL1A2,FKBP1A,GSN,SLC25A5
M_Neutrophil_1D	5-fluorouracil	chemical drug		-1.982	0.0346	GAPDH,GSN,IL1B,PTGS2
F_Macrophage_1D	valproic acid	chemical drug	Inhibited	-2.692	6.61e-24	ATF3,CXCR4,GADD45B,PDIA6,PSMA7,PSMB5,PSMC4,SQSTM1,TGFB1,THBS1
F_Dendritic_1D	valproic acid	chemical drug		-0.928	1.8e-11	CCR1,EDEM1,JUN,LMO1,PDIA6,PSMB5,ST3GAL5,TGFB1,THBS1,ZNRF1
F_Macrophage_1M	valproic acid	chemical drug		-1.5	6.05e-09	ATF3,CD83,GADD45B,GLUL,JUND,NPC2,PSME2,THBS1,TNF,TSC22D3
F_Gamma delta T_1M	valproic acid	chemical drug		-1.638	1.28e-06	ATF3,CD83,ELF1,IL6,LMO1,MCL1,PSME2,S100A4,ST3GAL5,ZNRF1
F_Preadipocyte_1D	valproic acid	chemical drug	Inhibited	-2.466	7.36e-06	AKR1B1,ATF3,FRMD6,IL6,JUN,LMO1,NPC2,PTEN,THBS1,WNT5A
F_T cell_1D	valproic acid	chemical drug		-0.643	3.2e-05	HIF1A,HSPA5,PDIA6,POMP,PSMA2,PSMA6,PSMB5,PSME2,SMIM3,STAT3
M_Fibroblast_1D	valproic acid	chemical drug		-1.29	0.000332	ANTXR2,CRLF1,FRMD6,GLUL,HMOX1,JUN,JUND,Marcks,PRSS23,S100A4
F_NK cell_1D	valproic acid	chemical drug		0.777	0.000612	CALR,CD83,GADD45B,HSPA5,NME1,PSME1,PSME2
F_T cell_1M	valproic acid	chemical drug		0.35	0.00153	CD83,CXCR4,GNAI2,ID2,IL1RL1,NR3C1,PSME2,S100A4,STAT3,Tcf7
M_M1 mac_1D	valproic acid	chemical drug	Inhibited	-2.449	0.0074	PSMA5,PSMB10,PSMB8,PSMB9,PSME1,PSME2,S100A4
F_Preadipocyte_1M	valproic acid	chemical drug		-0.573	0.00817	Abca8a,CD44,HIF1A,HMOX1,HSPA5,JUN,NPC2,SERPINE1,THBS1
F_ASC_1D	valproic acid	chemical drug		-1.969	0.00819	AKR1B1,AMPD3,BAG1,CTPS1,FAS,H6PD,ICAM1,IL6,PSME1,SEMA3C
M_Endothelial_1D	valproic acid	chemical drug		-0.036	0.0129	CCND1,CCND2,CDKN1A,CTNNB1,HIF1A,KIT,PSME1,SGK1,TGFB1,TSC22D3
F_B cell_1D	valproic acid	chemical drug		-1	0.0211	CACYBP,PSMD14,PSMD4,PSME2
M_MSC_1D	valproic acid	chemical drug		-0.951	0.0254	CALR,GNAI2,Marcks,SEMA3C,SERPINH1,TSC22D3
F_Macrophage_1D	GnRH analog	biologic drug	Inhibited	-3.4	5.24e-06	ATF3,ATP6V1E1,CAMKK2,DUSP1,EDNRB,EIF4EBP1,N4BP1,NFKBIA,PSMB3,PSMB7
F_Dendritic_1D	GnRH analog	biologic drug		-1	4.54e-05	ADAM8,CALR,FN1,GDI2,JUN,NFKBIA,PABPC1,PSMA6,SLC7A11,TMBIM6
M_MSC_1D	GnRH analog	biologic drug		-0.378	0.000172	CALR,CAPNS1,COL6A1,DDOST,FKBP1A,FN1,MFAP5,TUBA1A
F_Gamma delta T_1M	GnRH analog	biologic drug		-0.5	0.00237	ATP11B,BCL3,GABARAP,MFAP5,NADK,NFKBIA,PDLIM5,PLAAT3,TXK,VAT1
M_Fibroblast_1D	GnRH analog	biologic drug	Inhibited	-2.111	0.00314	COL6A1,DUSP1,FBLN5,FKBP1A,FN1,IL11RA,JUN,RALA,THRA,TUBA1A
M_Neutrophil_1D	GnRH analog	biologic drug		-1.342	0.00479	ATF3,ATP11B,BCL2A1,DUSP1,FOS,SLC7A11
F_Preadipocyte_1D	GnRH analog	biologic drug	Inhibited	-2.496	0.0106	ATF3,COL6A1,FBLN5,FN1,JUN,NFKBIA,RBMS1,SFRP1,THRA,TUBA1A
F_Preadipocyte_1M	GnRH analog	biologic drug	Inhibited	-2.236	0.0106	DUSP1,FOS,HIF1A,JUN,MFAP5,PPIA,TUBA1A
F_T cell_1D	GnRH analog	biologic drug	Inhibited	-2.236	0.0129	HIF1A,HSP90AB1,NFKBIA,PSMA6,RAN
M_Endothelial_1D	GnRH analog	biologic drug		-1.897	0.0274	AQP7,DUSP1,FAS,FCGRT,FKBP1A,HIF1A,NFKBIA,SNX3,TUBA1A,VAT1
F_Macrophage_1M	GnRH-A	chemical reagent	Inhibited	-2.953	9.97e-12	ANXA5,ATF3,CREM,EGR1,EGR2,FOSB,GADD45B,IER2,KLF4,NR4A1
F_Preadipocyte_1D	GnRH-A	chemical reagent	Inhibited	-2.786	7.72e-11	ACE,ANXA5,AR,ATF3,BTG2,EGR1,IER2,JUN,KLF4,KLF6
F_Preadipocyte_1M	GnRH-A	chemical reagent	Inhibited	-3.121	1.06e-10	ANXA5,BTG2,EGR1,FOS,IER2,JUN,JUNB,NR4A1,SERPINE1,ZFP36
M_Fibroblast_1D	GnRH-A	chemical reagent	Inhibited	-2.751	2.15e-08	ACE,ANXA5,BTG2,CDKN1A,EGR1,JUN,KLF4,KLF6,PRSS23,SCN1B
M_Neutrophil_1D	GnRH-A	chemical reagent	Inhibited	-2.595	4.67e-08	ATF3,BTG2,FOS,FOSB,FXYD5,JUNB,PPP1R15A
F_Macrophage_1D	GnRH-A	chemical reagent	Inhibited	-3.532	6.59e-08	ANXA5,ATF3,EGR1,EGR2,GADD45B,IER2,KLF4,KLF6,NR4A1,TMBIM1
F_Gamma delta T_1M	GnRH-A	chemical reagent	Inhibited	-2.745	9e-07	ANXA5,CD68,CDKN1A,EGR1,FOSB,KLF4,NFKBIZ,SERPINB9,TMBIM1,ZFP36
M_Endothelial_1D	GnRH-A	chemical reagent		-1.8	1.18e-06	ACE,ANXA5,CDKN1A,CREM,EGR1,IER2,KLF4,NR4A1,ZFP36
F_T cell_1M	GnRH-A	chemical reagent	Inhibited	-2.395	0.000102	FOSB,JUNB,KLF4,NFKBIZ,NR4A1,ZFP36
F_Dendritic_1D	GnRH-A	chemical reagent		-0.225	0.0431	BTG2,CD53,FOSB,JUN
F_Macrophage_1M	Bay 11-7082	chemical - kinase inhibitor		0.911	4.45e-16	Ccl2,CCL5,CCR2,CD83,CHI3L1,CXCL2,FPR2,HMOX1,IL1B,SOD2
F_Dendritic_1D	Bay 11-7082	chemical - kinase inhibitor	Inhibited	-3.491	3.98e-15	ADORA2A,CCL3L3,CCL5,CD83,CXCL2,FPR2,HAX1,IL1B,SAMSN1,SOD2
F_Macrophage_1D	Bay 11-7082	chemical - kinase inhibitor	Inhibited	-2.194	1.94e-13	BMP2,CCL3L3,CCL5,FPR2,HAX1,IL1B,IL6,MCL1,S100A4,SAMSN1
F_ASC_1D	Bay 11-7082	chemical - kinase inhibitor	Inhibited	-3.243	2.48e-10	Ccl2,CCL3L3,CCL4,CCL5,CHI3L1,CXCL2,CXCL3,IL1B,IL6,SOD2
F_Preadipocyte_1D	Bay 11-7082	chemical - kinase inhibitor	Inhibited	-2.575	4.37e-09	Ccl2,CCL3L3,CHI3L1,CXCL2,IL1B,IL6,MMP2,NFKB1,PTGS2,SOD2
F_T cell_1D	Bay 11-7082	chemical - kinase inhibitor	Inhibited	-2.425	4.04e-07	CCL3L3,CCL4,CXCL3,HSPA5,IL17A,SOD2
F_Gamma delta T_1M	Bay 11-7082	chemical - kinase inhibitor	Activated	2.411	4.97e-07	Ccl2,CD83,CXCL2,CXCL3,HMOX1,ICAM1,IL1B,IL6,MCL1,S100A4
F_NK cell_1D	Bay 11-7082	chemical - kinase inhibitor		-1.287	1.99e-06	CD83,CXCL3,HSPA5,IL1B,PIM1
F_T cell_1M	Bay 11-7082	chemical - kinase inhibitor		0.788	6.57e-06	BCL2A1,Ccl2,CCR2,CD83,CXCL2,NFKB1,S100A4
F_Preadipocyte_1M	Bay 11-7082	chemical - kinase inhibitor		-1.132	9.75e-06	CD44,CHI3L1,HMOX1,HSPA5,MMP2,NFKB1
M_Neutrophil_1D	Bay 11-7082	chemical - kinase inhibitor		1.507	1.7e-05	BCL2A1,FPR2,IL1B,PIM1,PTGS2
M_M1 mac_1D	Bay 11-7082	chemical - kinase inhibitor		-1.067	0.000296	FPR2,IL1B,S100A4,SOD2
F_ASC_1M	Bay 11-7082	chemical - kinase inhibitor		-0.18	0.000466	BMP2,CHI3L1,HMOX1,MMP2
M_Fibroblast_1D	Bay 11-7082	chemical - kinase inhibitor		-0.287	0.000813	Ccl2,F3,HMOX1,PIM1,S100A4,SOD2
F_B cell_1D	Bay 11-7082	chemical - kinase inhibitor			0.00991	BCL2A1,CXCL3
